# Supplementary material for: Networks of HIV-1 Envelope Glycans Maintain Antibody Epitopes in the Face of Glycan Additions and Deletions
Source: Structure. 2020 Aug 4;28(8):897–909.e6. doi: 10.1016/j.str.2020.04.022 (PMC7416112; doi:10.1016/j.str.2020.04.022)
Supplement: Table S1. Cryo-EM Data for 2G12 in Complex with BG505 SOSIP.664, Related to Figure 1 [file mmc2.xlsx]

## Sheet: Sheet1
Supplementary Table 1. 2G12 Structure. Related to Figure 1.
Data Collection Parameters
Microscope	FEI Titan Krios
Voltage, kV	300
Detector	Gatan K2 Summit
Recording Mode	Counting
Magnification	22,500x
Moive micrograph pixel size, Å	1.31
Dose rate, e-/[(camera pixel)*s]	10
No. of frames per moive micrograph	50
Frame exposure time, ms	200
Movie micrograph exposure time, s	10
Total dose, e-/Å2	76
Defocus range, μm	1.5 to 3.0
Map and Model Refinement Parameters
No. of movie micrographs	2184
No. of molecular projection images in map	68155
Symmetry	C3
Map resolution (FSC 0.143)	3.79
Map sharpening B-factor, Å2	-82.4
No. of atoms in deposited model	25821
MolProbity score	1.04
C𝛽 Outliers (%)	0
Rotamer Outliers (%)	0.12
Rama Outliers (%)	0.71
Clashscore	0.95
EMRinger score	2.13
EMDB	EMD-20224
PDB ID	6OZC
