# Supplementary material for: Networks of HIV-1 Envelope Glycans Maintain Antibody Epitopes in the Face of Glycan Additions and Deletions
Source: Structure. 2020 Aug 4;28(8):897–909.e6. doi: 10.1016/j.str.2020.04.022 (PMC7416112; doi:10.1016/j.str.2020.04.022)
Supplement: Table S2. Biolayer Interferometry Binding Data for 2G12 and Glycan Knockout Mutants, Related to Figure 1 [file mmc3.xlsx]

## Sheet: Sheet1
Supplementary Table 2. BLI binding data of 2G12 and glycan knockout mutants. Related to Figure 1.
SOSIP	KD (M)	kon(1/Ms)	kdis(1/s)	Full R^2
BG505v4.1-N332	4.25e-09	227000	0.000965	0.998
BG505v4.1-T332	2.29e-08	244000	0.00558	0.993
BG505v4.1-N332-N339Q	7.35e-09	342000	0.00252	0.993
BG505v4.1-N332-N295Q	1.14e-08	639000	0.00731	0.925
BG505v4.1-N332-N392Q	1.68e-08	602000	0.0101	0.971
BG505v4.1-N332-N386Q	3.15e-09	419000	0.00132	0.992
BG505v4.1-N332-N363Q	3.99e-09	223000	0.000891	0.998
