# Supplementary material for: Networks of HIV-1 Envelope Glycans Maintain Antibody Epitopes in the Face of Glycan Additions and Deletions
Source: Structure. 2020 Aug 4;28(8):897–909.e6. doi: 10.1016/j.str.2020.04.022 (PMC7416112; doi:10.1016/j.str.2020.04.022)
Supplement: Table S3. Glycan Library Generated by Ion Mobility-Mass Spectrometry of Released N-Linked Glycans from BG505 SOSIP.664, Related to Figures 3 and S3 [file mmc4.xlsx]

## Sheet: Sheet1
Table S3. Glycan library generated by ion mobility-mass spectrometry of released N-linked glycans from BG505 SOSIP.664. Related to Figure 3 and S3.
m/z		z	Ion1	Composition					Proposed Structure2		Site analysis classification
Observed	Expected			Hex	Hex	Fuc	Neu	SO4	Behrens et al., 2016	Proposed
				NAc			5Ac
1007.5	1007.3	1	PO4	2	3	0	0	0	Not present		M3
1169.5	1169.3	1	PO4	2	4	0	0	0			M4
1315.6	1315.4	1	PO4	2	4	1	0	0	Not present		FM
1331.6	1331.4	1	PO4	2	5	0	0	0			M5
1493.6	1493.5	1	PO4	2	6	0	0	0			M6
1655.7	1655.5	1	PO4	2	7	0	0	0	and/or		M7
1817.7	1817.6	1	PO4	2	8	0	0	0			M8
957.4	957.3	2	PO4PO4	2	8	0	0	0
1979.7	1979.6	1	PO4	2	9	0	0	0			M9
1038.5	1038.3	2	PO4PO4	2	9	0	0	0
1210.6	1210.4	1	PO4	3	3	0	0	0			A1
1356.6	1356.4	1	PO4	3	3	1	0	0			FA1
1372.6	1372.4	1	PO4	3	4	0	0	0	and/or		A1
1518.6	1518.5	1	PO4	3	4	1	0	0			FA1
1711.8	1711.6	1	M-H	3	4	1	1	0			FA1
1534.6	1534.5	1	PO4	3	5	0	0	0	and/or		H
1727.7	1727.6	1	M-H	3	5	0	1	0			H
1680.7	1680.5	1	PO4	3	5	1	0	0	and/or		FH
1873.8	1873.7	1	M-H	3	5	1	1	0			FH
985.5	985.3	2	PO4/M-H	3	5	1	1	0
1696.7	1696.5	1	PO4	3	6	0	0	0			H
1889.8	1889.7	1	M-H	3	6	0	1	0			H
1842.7	1842.6	1	PO4	3	6	1	0	0			FH
2035.8	2035.7	1	M-H	3	6	1	1	0			FH
1017.4	1017.4	2	M-2H	3	6	1	1	0
1066	1066.3	2	PO4/M-H	3	6	1	1	0
1413.6	1413.5	1	PO4	4	3	0	0	0			A2
1559.7	1559.5	1	PO4	4	3	1	0	0			FA2
1575.7	1575.5	1	PO4	4	4	0	0	0	and/or		A2
1721.7	1721.6	1	PO4	4	4	1	0	0	and/or		FA2
1914.8	1914.7	1	M-H	4	4	1	1	0			FA2
1867.8	1867.6	1	PO4	4	4	2	0	0			FH
1737.7	1737.6	1	PO4	4	5	0	0	0	and/or		A2
1930.8	1930.7	1	M-H	4	5	0	1	0			A2
1883.7	1883.6	1	PO4	4	5	1	0	0	and/or		A2
2076.9	2076.7	1	M-H	4	5	1	1	0			FA2
1087	1086.9	2	PO4/M-H	4	5	1	1	0
2367.9	2367.8	1	M-H	4	5	1	2	0			FA2
1183.6	1183.4	2	M-2H	4	5	1	2	0
2029.8	2029.7	1	PO4	4	5	2	0	0	and/or		FA2
1063.5	1063.3	2	PO4PO4	4	5	2	0	0
2175.8	2175.7	1	PO4	4	5	3	0	0	Not present		FA2
1616.7	1616.5	1	PO4	5	3	0	0	0	Not fragmented	and/or	A2B/3
1762.7	1762.6	1	PO4	5	3	1	0	0	and/or		FA2B/3
1908.8	1908.7	1	PO4	5	3	2	0	0	Not present		FA3
1971.8	1971.7	1	M-H	5	4	0	1	0	Not present		A3
1924.8	1924.6	1	PO4	5	4	1	0	0	and/or		FA2B
1011	1010.8	2	PO4PO4	5	4	1	0	0
2117.9	2117.7	1	M-H	5	4	1	1	0	and/or		FA2B
1107.5	1107.4	2	PO4/M-H	5	4	1	1	0
1098.4	1098.4	2	M-2H	5	4	1	1	1	Not present		FA2
2070.8	2070.7	1	PO4	5	4	2	0	0			FA2
1084	1083.8	2	PO4PO4	5	4	2	0	0
2263.9	2263.8	1	M-H	5	4	2	1	0			FA2
1180.6	1180.4	2	PO4/M-H	5	4	2	1	0
2216.9	2216.8	1	PO4	5	4	3	0	0	Not present		FA3
2086.8	2086.7	1	PO4	5	5	1	0	0			FA2B
1092	1091.8	2	PO4PO4	5	5	1	0	0
2279.9	2279.8	1	M-H	5	5	1	1	0			FA2B
1188.6	1188.4	2	PO4/M-H	5	5	1	1	0
1285.1	1285	2	M-2H	5	5	1	2	0	Not present	and/or	FA2B/FA3
2232.8	2232.8	1	PO4	5	5	2	0	0	Not present		FA2B
1165	1164.9	2	PO4PO4	5	5	2	0	0
2295.8	2295.8	1	M-H	5	6	0	1	0	Not fragmented		A3
2248.8	2248.7	1	PO4	5	6	1	0	0			FA3
1173	1172.9	2	PO4PO4	5	6	1	0	0
2441.9	2441.9	1	M-H	5	6	1	1	0			FA3
1269.6	1269.4	2	PO4/M-H	5	6	1	1	0
1366.1	1366	2	M-2H	5	6	1	2	0			FA3
1511.7	1511.5	2	M-2H	5	6	1	3	0			FA3
1522.7	1522.5	2	M-2H+Na	5	6	1	3	0
2394.8	2394.8	1	PO4	5	6	2	0	0	Not present		FA3
1947.8	1947.7	1	M-H	6	3	1	0	1			FA2
1965.8	1965.7	1	PO4	6	3	1	0	0			FA2
1031.5	1031.3	2	PO4PO4	6	3	1	0	0
2158.9	2158.8	1	M-H	6	3	1	1	0			FA2
2111.9	2111.7	1	PO4	6	3	2	0	0			FA2
1104.5	1104.3	2	PO4PO4	6	3	2	0	0
2257.8	2257.8	1	PO4	6	3	3	0	0			FA2
2127.8	2127.7	1	PO4	6	4	1	0	0	Not fragmented	and/or	FA3
1209.6	1209.4	2	PO4/M-H	6	4	1	1	0	Not present	and/or	FA4
2399.9	2400.8	1	M-H	6	4	1	1	1	Not present		FA3
2273.9	2273.8	1	PO4	6	4	2	0	0	Not present		FA3
2289.9	2289.8	1	PO4	6	5	1	0	0			FA3
1193.5	1193.4	2	PO4PO4	6	5	1	0	0
1386.6	1386.5	2	M-2H	6	5	1	2	0			FA3
1467.7	1467.5	2	M-2H	6	6	1	2	0	Not present	and/or	FA3B/FA4
1613.2	1613.1	2	M-2H	6	6	1	3	0	Not present		FA4
1548.7	1548.5	2	M-2H	6	7	1	2	0			FA4
1694.2	1694.1	2	M-2H	6	7	1	3	0			FA4
1839.8	1839.6	2	M-2H	6	7	1	4	0	Not present		FA4
1133	1132.9	2	PO4PO4	7	3	1	0	0	Not present		FA3
2184.7	2184.7	1	PO4	7	4	0	0	0	Not present		A3
2330.9	2330.8	1	PO4	7	4	1	0	0			FA3
1214.1	1213.9	2	PO4PO4	7	4	1	0	0
1451.5		1							Not present	Not determined
1158.4		2							Not present	Not determined
1243.6		2							Not present	Not determined
1329.6		2							Not present	Not determined
1426.1		2							Not present	Not determined
1) Ions:	M-H = [M-H]-
	PO4 = [M+HPO4]-
	M-2H = [M-H2]2-
	PO4PO4 = [M+2HPO4]2-
	PO4/M-H = [M-H+HPO4]2-
2) Assignment based on fragmentation data and structures previously described in Behrens et al., 2017, Cell Rep where possible.
