# Supplementary material for: Networks of HIV-1 Envelope Glycans Maintain Antibody Epitopes in the Face of Glycan Additions and Deletions
Source: Structure. 2020 Aug 4;28(8):897–909.e6. doi: 10.1016/j.str.2020.04.022 (PMC7416112; doi:10.1016/j.str.2020.04.022)
Supplement: Table S4. Glycopeptide Analysis Data, Related to Figures 3–5 and S2 [file mmc5.xlsx]

## Sheet: BG505 SOSIP.664 (PGT145)
Supplementary Table 4. Glycopeptide analysis (continued in following sheets). Related to Figures 3, 4, 5 and S2.
BG505 SOSIP.664 (PGT145)	N88	N133	N137	N156	N160	N190	N190c	N197	N234	N262	N276	N295	N301	N332	N339	N355	N363	N386	N392	N398	N406	N411	N448	N462	N611	N618	N625	N637
M9	0			24.8714	0	0		2.56172	70.8624	74.4022	0	80.2698	0	86.06	64.4465	0.0966385	72.1913	76.2205					40.7957	0	0	0		0
M8	0			41.1664	35.631	0.132157		4.28493	26.5288	20.3842	23.2958	19.7302	35.3362	12.6519	33.421	0.860619	24.3646	19.685					51.9434	0	0	0		1.18532
M7	0.494666			24.3568	18.7479	0.132157		7.12956	1.29869	5.21364	15.1857	0	27.3247	0.799304	1.90471	2.97015	0	4.09449					6.44457	0.0341674	0	0		7.38338
M6	0.421735			9.60549	16.4835	0		5.66988	1.31011	0	9.31969	0	15.4506	0.319139	0.179594	1.95595	1.57918	0					0.510698	0.0171313	0	0		0
M5	5.2558			0	24.7419	2.01634		14.1573	0	0	21.3801	0	21.8884	0.133509	0.0482045	19.1249	0	0					0.120904	0.116112	0	0		5.94691
M4	0			0	4.3956	0		0.415592	0	0	1.18746	0	0	0	0	0	0	0					0	0	0	0		0
M3	0			0	0	0		0	0	0	0	0	0	0	0	0.0598376	0	0					0	0	0	0		0
FM3/4	0			0	0	0		0	0	0	0	0	0	0	0	0.0633149	0	0					0	0	0	0		0
H	0.554102			0	0	0		6.3851	0	0	14.1329	0	0	0	0	8.23818	0	0					0	0	0	2.20646		7.47965
FH	1.00519			0	0	1.36193		12.0228	0	0	0	0	0	0	0	16.1953	0	0					0	0.373082	0	2.40347		32.4215
A1	0.672105			0	0	0		0	0	0	3.73914	0	0	0	0	1.15908	0	0					0	0.304346	0	0		0
A1B/A2	13.1002			0	0	0		0.151521	0	0	11.7593	0	0	0.0360937	0	0	0	0					0	1.57418	0	7.34831		0
FA1	0			0	0	0.873253		6.92437	0	0	0	0	0	0	0	11.9241	0	0					0	0.422572	0	1.71395		2.1632
FA1B/FA2	42.0237			0	0	40.841		31.7747	0	0	0	0	0	0	0	16.6995	0	0					0	49.8536	7.06309	29.5508		40.1351
A2B/A3	6.79665			0	0	0		0	0	0	0	0	0	0	0	0	0	0					0.184741	0	0	7.1316		0
FA2B/FA3	27.9255			0	0	53.9802		8.52253	0	0	0	0	0	0	0	20.6525	1.86494	0					0	46.6831	92.9369	49.6454		3.28502
A3B/A4	0			0	0	0		0	0	0	0	0	0	0	0	0	0	0					0	0	0	0		0
FA3B/FA4	1.75036			0	0	0.662907		0	0	0	0	0	0	0	0	0	0	0					0	0.621724	0	0		0

## Sheet: SOSIP.664 N295A
BG505 SOSIP.664 N295A	N88	N133	N137	N156	N160	N190	N190c	N197	N234	N262	N276	K/O	N301	N332	N339	N355	N363	N386	N392	N398	N406	N411	N448	N462	N611	N618	N625	N637
M9	0			17.6486	0	0.0647157		3.13754	64.7913	77.5136	0.229657		0.317919	67.6328	47.7199	0.135697	77.7394	50.4877				0	3.57755	0.0278149	0	0		0
M8	0			27.3752	28.5997	0.444317		7.41905	30.9853	20.5859	9.65602		19.9037	30.7286	36.4229	0.586077	17.2025	34.952				2.33458	11.5317	0.195428	0.177551	0		0.973758
M7	0.321083			32.6575	18.1498	0.262405		6.53583	2.91359	1.2515	9.65602		16.3913	1.1409	11.6865	0.778194	3.47989	12.6932				0	42.858	0.164925	0.411873	0		5.31014
M6	0.618382			10.1067	16.5548	0.110113		2.07767	1.30342	0.541236	5.81101		9.63664	0.161806	2.96058	0.372074	1.02952	1.69053				0	31.5987	0.0646257	0.33024	0		4.20327
M5	5.94598			10.4862	32.1197	1.09952		11.4398	0	0.06964	13.4836		27.559	0.11271	0.745988	27.2368	0.21142	0				11.5888	7.71807	0.47306	1.04638	0.0647779		6.0387
M4	0			0.216939	3.18447	0.04089		0.160662	0	0	10.7869		0.106273	0.0771481	0.158742	1.45911	0.0347989	0				0	1.50729	0	0.00870128	0		0.494585
M3	0			0	0	0.0381533		0.0504697	0	0	1.82681		0	0.0113283	0	0.100436	0	0				0	0.0601102	0	0.00580704	0		0
FM3/4	0			0	0	0.0201231		0.0198514	0	0	0		0	0	0	0.0836558	0	0				0	0	0.000506148	0	0		0
H	1.21694			1.1545	0.753492	0.0898293		2.47891	0	0	22.1653		12.7528	0	0	4.17306	0.0175964	0				0.544736	0.346056	0.0576461	0.0601112	0		10.5712
FH	0.878519			0	0	0.713		4.50611	0	0	0.310384		2.0399	0	0.00781047	10.4935	0	0				4.64813	0.0131661	0.872757	0.199072	8.89108		11.0084
A1	3.36245			0.291042	0	0.467016		1.12632	0	0	9.11667		3.03689	0	0	1.25484	0.0135256	0				0.954865	0.19159	0.296244	0.240816	0		0
FA1	0			0.0632559	0	3.26959		7.04053	0.00634602	0	0.756301		3.4809	0.00383979	0	17.2175	0.0719615	0				22.9041	0.0248794	2.09129	0.505565	0.335448		3.61481
A1B/A2	12.8929			0	0.637994	0.231818		0.485771	0	0	11.8317		0.511552	0	0	0.189077	0	0				0	0.138653	1.36903	0.265306	0.212751		1.1208
FA1B/FA2	21.6361			0	0	33.5475		33.8761	0	0	2.27308		3.12839	0.022628	0.182504	16.1649	0.101311	0				35.187	0.311256	33.478	19.005	36.9183		44.5687
A2B/A3	10.2291			0	0	0.360605		0.0516474	0	0	1.27877		0	0	0	0.143042	0	0				0	0	0.283071	1.89239	0.322619		0
FA2B/FA3	42.8986			0	0	57.5468		19.5662	0	0.0380924	0.817717		1.13478	0.108198	0.115112	19.4263	0.0980935	0.176526				21.8378	0.122944	57.9579	73.5952	48.8031		12.0956
A3B/A4	0			0	0	0		0	0	0	0		0	0	0	0	0	0				0	0	0	0	0		0
FA3B/FA4	0			0	0	1.69356		0.027506	0	0	0		0	0	0	0.185794	0	0				0	0	2.66775	2.25602	4.45189		0
Man9 comparison to BG505 SOSIP.664 (PGT145)

## Sheet: SOSIP.664 N332T
BG505 SOSIP.664 N332T	N88	N133	N137	N156	N160	N190	N190c	N197	N234	N262	N276	N295	N301	K/O	N339	N355	N363	N386	N392	N398	N406	N411	N448	N462	N611	N618	N625	N637
M9	0			22.6291		0		2.11075	73.7781	81.8907	0.0449054	18.9084	0		51.304	0.0513526	75.9492	77.3709					0.616327	0	0	0		0
M8	0			37.4102		0		4.05719	23.2849	18.1093	8.75592	62.7195	22.9759		43.4396	0.516127	20.6601	18.7682					53.4305	0	0.531598	0		1.24031
M7	0			25.3205		0		3.02191	2.93706	0	13.3841	17.9595	5.78957		4.75594	1.79746	2.67369	3.86089					40.6672	0.0260729	0.486884	0		5.06005
M6	0.34017			10.2029		0		1.36546	0	0	6.94219	0.41255	5.60722		0.375427	1.09456	0	0					5.19278	0	0	0		2.29303
M5	3.0164			4.43736		0.784757		8.20914	0	0	11.0074	0	49.69		0.00580029	8.58208	0.147159	0					0	0.142415	0	0		4.22543
M4	0.155603			0		0		0.0526064	0	0	1.48225	0	1.55452		0.11917	0.0674446	0.0355539	0					0.093193	0	0	0		0
M3	0			0		0		0	0	0	0	0	0		0	0	0	0					0	0	0	0		0
FM3/4	0			0		0		0	0	0	0	0	0		0	0.0225999	0	0					0	0	0	0		0
H	1.66282			0		0		4.87328	0	0	13.628	0	14.3827		0	8.6772	0	0					0	0	0	0		10.2241
FH	1.55466			0		0		7.33446	0	0	0	0	0		0	17.4354	0	0					0	0.784735	0	0		26.0941
A1	0.368799			0		0		0	0	0	3.62745	0	0		0	0.3784	0	0					0	0	0	0		0.107049
A1B/A2	10.7265			0		0		0	0	0	36.2933	0	0		0	0	0	0					0	0	0	6.07264		0
FA1	0			0		0.9535		5.19835	0	0	0	0	0		0	8.54196	0	0					0	0.666399	0	4.27977		1.30953
FA1B/FA2	36.8513			0		44.8552		43.7589	0	0	0	0	0		0	22.486	0	0					0	38.5142	3.5765	49.5393		39.602
A2B/A3	3.80686			0		0		0.0468197	0	0	4.83452	0	0		0	0	0	0					0	0.551036	0	0		0
FA2B/FA3	41.517			0		52.2355		19.9711	0	0	0	0	0		0	30.2362	0.534259	0					0	57.8095	95.405	39.424		9.84431
A3B/A4	0			0		0		0	0	0	0	0	0		0	0	0	0					0	0	0	0		0
FA3B/FA4	0			0		1.17104		0	0	0	0	0	0		0	0.113256	0	0					0	1.50567	0	0.684377		0
Man9 comparison to BG505 SOSIP.664 (PGT145)

## Sheet: SOSIP.664 N339A
BG505 SOSIP.664 N339A	N88	N133	N137	N156	N160	N190	N190c	N197	N234	N262	N276	N295	N301	N332	K/O	N355	N363	N386	N392	N398	N406	N411	N448	N462	N611	N618	N625	N637
M9	0			10.3946	5.43117	0		3.81346	64.6361	59.2811	0	74.6737		87.2498		0.0132576	72.7637	59.9199				0	20.7434	0	0	0		0
M8	0			18.4793	40.7338	0		9.34149	29.0547	29.5898	6.87717	22.3481		11.6338		0.0382034	22.2121	30.8782				0	49.0045	0	0	0		1.47302
M7	0.0893341			38.8835	14.3815	0		8.43494	4.10361	5.71222	8.8387	1.12148		0.62215		0.0912752	3.37649	9.20187				0	21.5787	0	0.0369589	0		6.02111
M6	0.865853			15.7844	6.29018	0		4.30615	1.78197	4.37516	5.1756	0.126583		0.225407		0.0598864	1.1106	0				1.01417	6.32047	0	0.0574231	0		5.94943
M5	11.1324			16.4581	19.8958	0		11.332	0.216135	0.330164	11.6038	0.0397576		0.101596		4.54311	0.163399	0				14.1983	0.833913	0	0.348393	0		12.8307
M4	0.0900212			0	1.94524	0		0.132042	0	0	8.69691	0		0.0358359		0.199897	0	0				0	0.0641792	0	0	0		0.967678
M3	0.085211			0	0	0		0.0292661	0	0	0	0		0		0.034032	0	0				0	0.0113184	0	0	0		0
FM3/4	0.0138124			0	0	0		0.0134998	0	0	0	0		0		0.0875581	0	0				0	0	0.0164313	0	0		0
H	1.58602			0	1.67369	0		2.37479	0	0	22.0259	0		0.00527171		1.46619	0	0				1.68062	0.0352499	0	0.02374	0		10.9064
FH	0.788064			0	1.44092	0.968746		5.05899	0	0	1.59711	0.196616		0		6.79401	0	0				9.75531	0.0618822	0.804563	0.349163	1.91879		8.16254
A1	5.86169			0	0	0.890351		0.96174	0	0	7.77522	0		0		1.23201	0	0				5.80489	0.0104831	0.458774	0.14903	0		2.55897
FA1	0.435194			0	1.69863	6.03808		6.27693	0.022322	0.0447605	1.44397	0		0.00104839		23.1079	0.0501686	0				26.5615	0.101211	2.677	0.0601208	0.171813		11.5799
A1B/A2	15.0494			0	0	0.0804547		0.22122	0	0	17.037	1.3501		0		0.123283	0	0				0	0.00400946	0.938291	0.0936498	0		0.111641
FA1B/FA2	18.1815			0	4.20916	38.4802		29.3134	0.116384	0.529388	3.35823	0.123576		0.0775396		25.9422	0.202334	0				29.9099	0.914881	33.8509	16.5309	38.4858		30.2023
A2B/A3	12.0395			0	0	0.11602		0.0221713	0	0	2.76505	0.0102907		0		0.052411	0	0				0	0	0.42705	0.462468	0		0
FA2B/FA3	33.624			0	2.29993	50.8564		18.368	0.0687724	0.137384	2.80546	0.0098509		0.0475748		35.8702	0.121273	0				11.0753	0.315745	58.6422	79.7338	55.1972		9.23631
A3B/A4	0			0	0	0		0	0	0	0	0		0		0	0	0				0	0	0	0	0		0
FA3B/FA4	0.158053			0	0	2.56978		0	0	0	0	0		0		0.344574	0	0				0	0	2.18487	2.15433	4.22636		0
Man9 comparison to BG505 SOSIP.664 (PGT145)

## Sheet: SOSIP.664 N386A
BG505 SOSIP.664 N386A	N88	N133	N137	N156	N160	N190	N190c	N197	N234	N262	N276	N295	N301	N332	N339	N355	N363	K/O	N392	N398	N406	N411	N448	N462	N611	N618	N625	N637
M9	0			13.8594	1.04853	0		1.60431	16.5122	42.1812	0.0180293	44.3163	0	69.1703	41.5923	0.0825744	30.0656					0	34.9908	0	0	0		0
M8	0			29.8062	18.0451	0.0863518		6.09971	54.0374	39.5574	1.57695	32.563	19.3403	25.4294	30.9038	0.709135	34.4461					3.78431	36.6905	0.0319097	0.253116	0		0.95765
M7	0			30.2451	8.70813	0.155979		4.47034	43.5795	8.00484	3.25214	4.86308	21.4598	1.73834	10.6653	2.05725	17.6213					7.92157	14.6527	0.00963187	0.228375	0		2.46741
M6	0.839158			9.11994	12.6589	0.0781604		1.83409	23.6911	9.38907	5.45299	0	11.8426	1.69708	3.13685	1.66855	10.0551					10.9804	5.74388	0.00805932	0.776476	0		2.98044
M5	8.62796			7.10937	36.9105	0.648492		10.9043	55.5726	0.804948	20.3382	0	13.3793	0.414532	1.01773	22.5634	3.54416					45.4902	1.57077	0.313855	4.91007	0		7.35338
M4	0.123707			0	5.14012	0		0.145808	5.28593	0	14.05	0	0	0.0853945	0.406629	1.13765	0.453971					2.43137	0.393866	0	0.141973	0		0.967421
M3	0			0	1.31511	0.0457358		0.0559836	1.41683	0	1.90118	0	0	0	0	0.0995444	0					0	0.0402657	0	0	0		0.00209119
FM3/4	0			0	0	0		0.0153746	0.0153746	0	0	0	0	0	0	0.0777394	0					0	0	0	0	0		0
H	1.52861			0	1.6309	0.631426		3.7626	6.02492	0.0145106	18.5844	0	33.978	0.0710248	0.297885	6.15279	0.333012					6.7451	0.271721	0	0.277857	0		7.88351
FH	0.837542			0	1.36432	1.28108		4.77741	7.42281	0	0.640407	0	0	0.00798418	0.473781	7.481	0.0759605					0.752941	0.40094	1.06717	0.0342563	0		12.1099
A1	4.18397			0	0.385509	0.774777		0.964256	2.12454	0.00891564	10.2084	0	0	0.0772006	0.131748	2.23738	0.341474					7.33333	0.090847	0.441625	2.9841	0		2.40145
FA1	0.3006			0	2.75325	3.67047		6.48408	12.9078	0	0.961888	0	0	0.281987	0.817672	20.4113	0.388962					3.40784	0.389177	2.60454	0.928536	0.918321		12.662
A1B/A2	12.6898			0	0	0.0993217		0.403166	0.502488	0.0391114	14.6052	9.32447	0	0.0437302	0.0887612	0.252179	0.212749					0.415686	0.0896748	4.2107	0.533066	0.387828		0.339819
FA1B/FA2	27.5303			0	8.3445	35.6459		36.5206	80.511	0	4.98241	8.93323	0	0.648234	6.17843	17.394	1.45774					4.89412	3.09466	38.526	16.9787	55.7489		40.1187
A2B/A3	6.36381			0	0	0.0761125		0.0288692	0.104982	0	1.52487	0	0	0	0	0.036291	0.0985596					0	0	0.609363	0.610904	0		0
FA2B/FA3	36.7802			9.86005	1.69515	55.1235		21.9234	88.6022	0	1.90299	0	0	0.33483	4.28912	17.5602	0.905387					1.76471	1.56691	51.9426	67.5439	41.3521		9.7563
A3B/A4	0			0	0	0		0	0	0	0	0	0	0	0	0	0					0	0	0	0	0		0
FA3B/FA4	0.194385			0	0	1.68267		0.0057237	1.68839	0	0	0	0	0	0	0.0789719	0					4.07843	0.0133047	0.234572	3.79864	1.59286		0
Man9 comparison to BG505 SOSIP.664 (PGT145)

## Sheet: SOSIP.664 N392A
BG505 SOSIP.664 N392A	N88	N133	N137	N156	N160	N190	N190c	N197	N234	N262	N276	N295	N301	N332	N339	N355	N363	N386	K/O	N398	N406	N411	N448	N462	N611	N618	N625	N637
M9	0			14.7798	0.96186	0		1.58559	47.5708	47.395	0	65.8825		81.0449	34.006	0.0228319	56.1778	41.0045				0	5.93746	0	0	0		0
M8	0			38.5119	19.0701	0		4.17009	35.5684	30.5862	0	21.9178		16.4613	40.9936	0.059449	26.1538	37.1026				0	24.3271	0	1.15695	0		0.579792
M7	0			26.7864	16.3492	0		3.65742	7.91073	10.0425	0.441886	0		1.47323	16.2577	0.07905	9.75781	15.879				0	20.6162	0	0	0		1.74879
M6	0			9.81809	19.8577	0		1.93441	6.13265	10.1194	1.30592	0.615765		0.724575	5.14749	0.0796961	4.90236	2.14561				0	32.656	0	0	0		1.2107
M5	14.4441			10.1038	31.7438	0		5.81381	1.2304	1.85687	12.0722	0		0.181073	1.52561	2.57397	1.17164	0.279749				10.8999	8.08154	0.00226397	0.0453057	0		5.70375
M4	0			0	3.22211	0		0.156444	0.27517	0	11.3888	0.265253		0.0257782	0.449532	0.214318	0.194687	0				0	1.74001	0	0.0147778	0		1.19591
M3	0			0	0.754213	0		0.0447664	0	0	2.11832	0		0.00149805	0	0.0773268	0	0				0	0.205749	0	0.0150695	0		0
FM3/4	0			0	0	0.0305956		0.0207183	0	0	0	0		0	0	0.154007	0	0				0	0	0.0180045	0	0		0
H	0			0	0.864003	0		3.11039	0	0	18.9738	0.0943025		0	0.00570649	1.16744	0.0341289	0.0757616				0	0	0	0	0		4.21594
FH	0.53764			0	0.539405	0.884176		5.10664	0	0	0.885898	0		0	0.0375231	5.07148	0.0231044	0.0428337				0	0.514167	1.11685	0.326668	0		9.69504
A1	7.9557			0	0.324598	0.724824		0.917526	0	0	14.2132	0		0.0115759	0.0124844	2.37042	0.0491409	0				16.0742	0.174413	0.442833	0.696113	0		1.87524
FA1	0.506688			0	2.59917	6.91132		9.60865	0.0584041	0	1.63088	0		0.00806419	0.114433	27.6567	0.0856154	0				36.1457	0.460978	3.61775	0.674238	1.00856		15.3894
A1B/A2	18.9137			0	0	0.0588236		0.301208	0	0	25.883	0		0	0	0.16328	0.0151293	0				1.00082	0.314603	2.28312	0	0.0944382		0.106676
FA1B/FA2	12.3164			0	2.37482	36.3785		37.7528	1.14263	0	4.78983	0.00968861		0.0480548	0.852247	27.8147	0.934029	1.85225				24.6861	2.73865	39.059	31.5767	48.4065		44.4649
A2B/A3	13.2748			0	0	0.0435258		0.0366799	0	0	3.79931	0.105068		0	0	0.0378987	0	0				2.69858	0	0.506692	0.0697086	0		0
FA2B/FA3	32.051			0	1.33897	53.8118		25.7829	0.110777	0	2.49696	11.1096		0.0198998	0.597668	32.3914	0.500792	1.61779				8.49466	2.23314	52.8734	64.3686	45.8603		27.6277
A3B/A4	0			0	0	0		0	0	0	0	0		0	0	0	0	0				0	0	0	0	0		0
FA3B/FA4	0			0	0	1.15644		0	0	0	0	0		0	0	0.0660186	0	0				0	0	0.0800624	1.05584	4.63022		0
Man9 comparison to BG505 SOSIP.664 (PGT145)

## Sheet: SOSIP.664 N411A
BG505 SOSIP.664 N411A	N88	N133	N137	N156	N160	N190	N190c	N197	N234	N262	N276	N295	N301	N332	N339	N355	N363	N386	N392	N398	N406	K/O	N448	N462	N611	N618	N625	N637
M9	0					0		1.42809	61.4256	60.1791		0		74.2641	52.7561	0	62.5307						19.7623	0	0			0
M8	0					0		9.9786	34.657	36.5015		72.6411		25.7359	45.2006	0	32.7564						53.3432	0	0			0
M7	0					0		9.39295	2.71403	1.84854		20.9802		0	2.04327	0	4.30981						26.8945	0	0			0
M6	0					0		5.18076	1.20339	1.47088		6.37862		0	0	0	0						0	0	0			0
M5	0					0		10.3841	0	0		0		0	0	1.56988	0.403082						0	0	0			0
M4	0					0		0	0	0		0		0	0	0	0						0	0	0			0
M3	0					0		0	0	0		0		0	0	0	0						0	0	0			0
FM3/4	0					0		0	0	0		0		0	0	0	0						0	0	0			0
H	0					0		1.32222	0	0		0		0	0	0	0						0	0	0			0
FH	0					0		2.6557	0	0		0		0	0	13.1683	0						0	0	0			9.3449
A1	9.32615					0		0	0	0		0		0	0	1.09518	0						0	0	0			0
FA1	0					3.05091		4.14011	0	0		0		0	0	18.851	0						0	2.52896	0			3.18702
A1B/A2	5.21073					0		0	0	0		0		0	0	0	0						0	0	0			0
FA1B/FA2	29.5275					37.1129		38.1327	0	0		0		0	0	30.4058	0						0	35.891	25.3389			68.827
A2B/A3	6.52228					0		0	0	0		0		0	0	0	0						0	0	0			0
FA2B/FA3	49.4133					59.8362		17.3848	0	0		0		0	0	34.9099	0						0	61.5801	74.6611			18.6411
A3B/A4	0					0		0	0	0		0		0	0	0	0						0	0	0			0
FA3B/FA4	0					0		0	0	0		0		0	0	0	0						0	0	0			0
Man9 comparison to BG505 SOSIP.664 (PGT145)

## Sheet: SOSIP.664 N448A
BG505 SOSIP.664 N448A	N88	N133	N137	N156	N160	N190	N190c	N197	N234	N262	N276	N295	N301	N332	N339	N355	N363	N386	N392	N398	N406	N411	K/O	N462	N611	N618	N625	N637
M9	0.0114933			8.86459	0	0		1.26787	37.5253	33.3095	0	2.49373		64.8637	47.4123	0.121009	50.7717	28.2796				0		0	0	0		0
M8	0			19.1424	13.57	0.108045		3.90661	38.129	41.8514	0	35.4898		27.9839	24.3787	1.30887	25.3859	28.7626				2.86727		0.0679574	0.141995	0		0.393358
M7	0.156103			55.2431	13.5146	0.253094		3.62249	9.5624	9.11932	1.50145	20.1704		3.3179	8.94445	4.77862	8.43492	14.4908				7.62801		0.104881	0.636624	0		3.20514
M6	0.828303			9.12154	18.3888	0.654554		2.23742	6.75872	10.9427	4.5669	9.36422		1.61445	2.52193	2.79061	7.06424	0.709882				9.95429		0.0496089	1.07673	0		2.17318
M5	6.76366			5.97397	32.5681	1.59711		10.1927	1.15376	1.35423	11.4172	0.419053		0.418207	0.753217	3.56853	1.99518	0				40.304		1.19605	2.54373	0		4.90483
M4	0.232317			0.109523	2.45368	0.0631863		0.226583	0	0	11.1826	0		0.0153823	0	0.202505	0.33983	0				2.3425		0.0110091	0.0727966	0		0.777003
M3	0.0992494			0	0	0		0.0443933	0	0	2.20525	0		0.00483069	0	0.0290174	0	0				0		0.00706757	0.0913417	0		0
FM3/4	0.00575891			0	0	0.0160409		0.0128563	0	0	0	0		0	0	0.0797671	0	0				0		0.0312604	0	0		0
H	1.38606			0.774046	1.75579	0.215392		4.24009	0	0	33.7982	0		0.00226479	0.344496	8.58793	0.27836	0.406399				11.2175		0.0692939	0.217283	0.0149242		9.54426
FH	1.03317			0	1.85549	1.45416		4.94364	0	0	0.739775	5.06437		0.00984465	0.460337	13.3135	0.163589	0.369782				1.21453		1.41804	0	0		9.94733
A1	4.19788			0.770834	0.900053	0.891939		1.07609	0	0	6.63921	0		0.0026248	0.0506068	2.68566	0.263591	0				5.75347		0.224939	1.06842	0		3.18085
FA1	0.274467			0	1.46224	3.95909		6.86143	0.288211	0.0430134	0.750097	0.225564		0.285697	0.859138	21.1642	0.824838	0.165212				4.12237		3.0241	3.0414	0.586908		17.0868
A1B/A2	13.2774			0	0	0.0761028		0.491168	0	0	14.2325	14.0606		0.00125676	0.0791887	0.24424	0.119305	0				1.07117		2.96226	0.0556354	0.247992		0.130148
FA1B/FA2	27.3634			0	11.0388	40.5518		37.3181	4.18315	0.596166	6.20598	10.7985		1.10793	8.15929	20.3309	3.10712	8.82367				5.48568		42.3349	18.57	51.3479		37.8056
A2B/A3	7.06754			0	0	0.0450333		0.0365801	0	0.0254718	3.71217	0.210969		0.00160218	0	0.046465	0	0				0		0.557477	0.176594	0		0
FA2B/FA3	37.165			0	2.49245	48.5644		23.522	2.39941	2.75818	3.04867	1.70286		0.370404	6.03633	20.6386	1.25145	17.9921				2.46693		46.8878	67.0594	44.877		10.8516
A3B/A4	0			0	0	0		0	0	0	0	0		0	0	0	0	0				0		0	0	0		0
FA3B/FA4	0.138214			0	0	1.54998		0	0	0	0	0		0	0	0.109649	0	0				5.57224		1.05334	5.248	2.92522		0
Man9 comparison to BG505 SOSIP.664 (PGT145)

## Sheet: SOSIP.664 +N241
BG505 SOSIP.664 +N241	N88	N133	N137	N156	N160	N190	N190c	N197	N234	N241	N262	N276	N295	N301	N332	N339	N355	N363	N386	N392	N398	N406	N411	N448	N462	N611	N618	N625	N637
M9	0		0		3.01399	0		2.82223			69.9318	0	80.1858	0.312145	85.2575	68.7082	0.0844457	77.2506	81.1795				0	62.151	0	0	0	0	0
M8	1.47915		4.81586		49.8232	1.29923		10.516			24.5228	28.3676	19.8142	49.3466	13.3897	28.6229	6.17896	19.9127	18.8205				32.073	27.6648	0.30216	0	0	0	11.7133
M7	2.81232		0		22.4512	3.83523		10.9354			2.79416	21.1083	0	25.7649	0.790394	1.99387	14.7265	1.98238	0				32.3338	6.17721	0.707678	1.81501	0	0	19.4758
M6	11.1909		13.0312		13.3784	3.24808		5.57256			2.53309	8.28889	0	13.7065	0.409015	0.150686	9.98931	0.842733	0				19.4263	3.06966	0.549381	2.75905	0	0	11.4907
M5	22.0899		8.78187		11.3332	3.41048		8.32888			0.218187	7.31069	0	8.67514	0.153381	0	35.838	0	0				16.1669	0.776888	3.99931	7.83884	0	0	14.3286
M4	0.180028		0		0	0		0.148002			0	2.90368	0	0	0	0	0.756922	0	0				0	0.147798	0	0	0	0	0.49246
M3	0		0		0	0		0.0683088			0	0	0	0	0	0	0.0746624	0	0				0	0	0	0	0	0	0
FM3/4	0.346432		0		0	0		0			0	0	0	0	0	0	0.0331604	0	0				0	0	0	0	0	0	0
H	5.61784		21.2465		0	1.22053		7.09183			0	16.4542	0	1.68249	0	0	6.46576	0.0116454	0				0	0.00799626	0.530758	1.32614	0	0	8.59718
FH	2.13406		0		0	2.7821		8.55358			0	0	0	0.159877	0	0	7.38797	0	0				0	0.00462343	2.08346	0.899078	2.68255	0	7.90718
A1	3.96061		0		0	1.50286		1.18042			0	1.59394	0	0.0465669	0	0	1.04836	0	0				0	0	0.7696	1.80378	0	0	0
FA1	1.2456		0		0	5.03577		8.00232			0	0	0	0.0891843	0	0	5.43233	0	0				0	0	3.3354	0	0	0	1.42452
A1B/A2	11.3077		0		0	0.0829509		0.869739			0	9.88488	0	0	0	0	0.225686	0	0				0	0	9.7031	0	0	0	1.31044
FA1B/FA2	18.4339		31.9709		0	39.2692		24.8593			0	1.65263	0	0.118488	0	0	6.42993	0	0				0	0	36.4999	25.2276	45.9277	50.6538	23.2597
A2B/A3	3.46432		0		0	0		0			0	2.43518	0	0	0	0	0.0287322	0	0				0	0	1.70867	0	0	16.0256	0
FA2B/FA3	15.7373		20.1538		0	38.3135		11.0515			0	0	0	0.0981027	0	0.000504163	5.27932	0	0				0	0	39.3404	58.3305	51.3897	33.3206	0
A3B/A4	0		0		0	0		0			0	0	0	0	0	0	0	0	0				0	0	0	0	0	0	0
FA3B/FA4	0		0		0	0		0			0	0	0	0	0	0.523879	0.0199786	0	0				0	0	0.470233	0	0	0	0
Man9 comparison to BG505 SOSIP.664 (PGT145)

## Sheet: SOSIP.664 +N289
BG505 SOSIP.664 +N289	N88	N133	N137	N156	N160	N190	N190c	N197	N234	N262	N276	N289	N295	N301	N332	N339	N355	N363	N386	N392	N398	N406	N411	N448	N462	N611	N618	N625	N637
M9	0		0		3.45695	0		0.535545	42.9275	37.1284	0.0491563		60.3255	0	58.1171	61.2267	0.154772	46.5718	67.7603				0	43.9129	0	0	0	0	0
M8	0		2.04299		25.4873	1.58424		5.17594	32.5876	27.0651	13.8758		33.2644	32.669	28.0565	29.902	7.41708	33.0875	28.388				33.1655	24.5683	0.288982	0.827636	0	0	4.30322
M7	0.862314		2.94542		19.2106	3.87068		5.05626	9.26614	10.5476	22.7425		4.31538	23.7727	5.04546	4.74477	11.3513	9.22355	3.85164				26.8472	11.6527	0.646309	3.3054	0	0	9.20994
M6	3.24066		5.32682		20.5895	3.29693		3.47057	13.6399	23.1004	18.698		2.09476	18.5332	7.62713	3.17048	13.9077	10.2364	0				13.258	16.0727	0.542305	3.12548	0	0	11.0204
M5	11.6403		4.92574		25.5824	4.15328		8.52683	1.16508	2.15838	26.1648		0	17.6244	0.971369	0.305847	32.1927	0.685386	0				9.35115	2.32193	3.93729	4.19987	0.0880197	0	13.0933
M4	0.166689		0		1.08892	0		0.130745	0.0644514	0	0.0836901		0	0	0.0364263	0	0.898234	0	0				0	0.1326	0.0657452	0	0	0	0
M3	0.0413464		0		0.274844	0		0.041587	0	0	0		0	0	0	0	0.118114	0	0				0	0	0.0375156	0	0	0	0
FM3/4	0.0977786		0		0	0		0	0	0	0		0	0	0	0	0.0927323	0	0				0	0	0	0	0	0	0
H	2.35041		4.82547		1.22301	1.13637		5.29262	0	0	7.79033		0	2.26967	0	0.00765079	4.90556	0	0				12.6426	0	0.784486	0.272966	0	0	8.37553
FH	2.31689		4.4482		0.236803	1.82145		6.21112	0.0408605	0	0		0	0	0	0	5.81763	0	0				0	0.0851279	1.69749	1.43423	3.53364	5.45937	9.64813
A1	3.20341		0.792129		0.283879	1.88053		1.20872	0.0066104	0	5.17385		0	0.434813	0	0	1.13749	0	0				0	0	1.6492	1.29492	0	0	1.0863
FA1	1.64454		1.67951		0.515927	5.52514		6.65093	0.0656909	0	0.139069		0	0.533108	0.0344223	0	6.48504	0	0				1.09189	0.0583783	3.79799	0	0	0	10.0234
A1B/A2	12.7671		1.38121		0.541129	0.477241		1.77687	0	0	3.82423		0	0	0	0	0.237626	0	0				0	0.0502272	8.97144	0	0	0	0
FA1B/FA2	34.9889		44.9984		0.99524	40.3536		35.7292	0.175382	0	0.522674		0	1.65252	0.0785937	0.249836	8.06534	0.195255	0				0	0.765233	39.6986	38.0712	63.7821	46.8362	28.2596
A2B/A3	4.43822		0		0	0.0984797		0	0	0	0.625342		0	0	0	0	0.0300436	0	0				0	0	1.39291	0	0	0	0
FA2B/FA3	22.2415		26.6341		0.51355	35.8021		20.193	0.0607331	0	0.310493		0	2.5106	0.0329643	0.135787	6.91856	0	0				3.64372	0.379918	36.0477	47.4683	32.5962	47.7045	4.98019
A3B/A4	0		0		0	0		0	0	0	0		0	0	0	0	0	0	0				0	0	0	0	0	0	0
FA3B/FA4	0		0		0	0		0	0	0	0		0	0	0	0.256874	0	0	0				0	0	0.442016	0	0	0	0
Man9 comparison to BG505 SOSIP.664 (PGT145)

[truncated: 9 more sheets: SOSIP.664 +N241 +N289, BG505 SOSIP.v5, SOSIP.v5 +N289, SOSIP.v5 +N241 +N289, BG505 SOSIP.664 (PGT151) rep 1, BG505 SOSIP.664 (PGT151) rep 2, BG505 SOSIP.664 (PGT151) rep 3, SOSIP.664 N156A, SOSIP.664 N197A]
