# Supplementary material for: Networks of HIV-1 Envelope Glycans Maintain Antibody Epitopes in the Face of Glycan Additions and Deletions
Source: Structure. 2020 Aug 4;28(8):897–909.e6. doi: 10.1016/j.str.2020.04.022 (PMC7416112; doi:10.1016/j.str.2020.04.022)
Supplement: Table S5. Oligonucleotides Used for Site-Directed Mutagenesis, Related to Key Resources Table [file mmc6.xlsx]

## Sheet: Sheet1
Supplementary Table 5. Oligonucleotides. Related to Key Resources Table, and Figure 3, 4 and 5.
Mutation	Sequence (5'-3')
N156A	GATATGCGCGGAGAACTGAAGGCTTGTTCTTTCAACATGACTAC
N197A	CAGGCTGATCAATTGCGCCACCAGTGCCATTACAC
S241N	CCCCTGCCCCAACGTGTCCACAGTGCAGTGTACCCAC
P291S	CCTGGTGCAGTTCAACACCTCAGTCCAGATTAATTGCACTAG
N295A	CACCCCCGTCCAGATTGCTTGCACTAGACCTAAC
N332T	GATATCCGGCAGGCACACTGTACTGTGAGCAAGGCTACATG
N339A	GTGAGCAAGGCTACATGGGCCGAGACTCTG
N386A	GAGGCGAGTTCTTTTACTGTGCCACAAGTGGCCTGTTTAATTC
N392A	GTAACACAAGTGGCCTGTTTGCTTCAACTTGGATCAGCAAC
N411A	CTAATTCTACCGGCTCTGCCGATAGTATCACACTGCC
N448A	GTGATTCGATGTGTCAGCGCTATCACAGGCCTGATTC
BG505v4.1-T332	ATCCGGCAGGCACACTGTACTGTGAGCAAGGCTACATGG
BG505v4.1-N332-N339Q	GTGAGCAAGGCTACATGGCAGGAGACTCTGGGGAAGGTG
BG505v4.1-N332-N295Q	AACACCCCCGTCCAGATTCAGTGCACTAGACCTAACAATAAC
BG505v4.1-N332-N392Q	AACACAAGTGGCCTGTTTCAGTCAACTTGGATCAGCAAC
BG505v4.1-N332-N386Q	GGCGAGTTCTTTTACTGTCAGACAAGTGGCCTGTTTAATTC
BG505v4.1-N332-N363Q	ACCATCATTCGATTTGCCCAGAGCTCCGGCGGGGACCTG
